# Supplementary material for: Wnt signaling blockage inhibits cell proliferation and migration, and induces apoptosis in triple-negative breast cancer cells
Source: J Transl Med. 2013 Nov 4;11:280. doi: 10.1186/1479-5876-11-280 (PMC4228255; doi:10.1186/1479-5876-11-280)
Supplement: Additional file 1: Table S1 — List of genes differentially expressed in TNBC cell lines in microarray analyses for Wnt pathway genes. [file 1479-5876-11-280-S1.xlsx]

## Sheet: Wnt-Canonical-path.txt
Dataset	Affymetrix	Symbol	Fold Change	Entrez Gene ID for Human	Entrez Gene Name
GSE12790	212607_at	AKT3	3.36359	10000	v-akt murine thymoma viral oncogene homolog 3 (protein kinase B, gamma)
CCLE	10000_at	AKT3	2.44104	10000	v-akt murine thymoma viral oncogene homolog 3 (protein kinase B, gamma)
GSE12790	212063_at	CD44	2.38226	960	CD44 molecule (Indian blood group)
CCLE	960_at	CD44	6.30964	960	CD44 molecule (Indian blood group)
GSE12790	201131_s_at	CDH1	-2.11924	999	cadherin 1, type 1, E-cadherin (epithelial)
CCLE	999_at	CDH1	-2.47885	999	cadherin 1, type 1, E-cadherin (epithelial)
GSE12790	207149_at	CDH12	4.15075	1010	cadherin 12, type 2 (N-cadherin 2)
GSE12790	203440_at	CDH2	9.30296	1000	cadherin 2, type 1, N-cadherin (neuronal)
CCLE	1000_at	CDH2	4.08608	1000	cadherin 2, type 1, N-cadherin (neuronal)
GSE12790	209644_x_at	CDKN2A	5.04965	1029	cyclin-dependent kinase inhibitor 2A
CCLE	1029_at	CDKN2A	2.01894	1029	cyclin-dependent kinase inhibitor 2A
GSE12790	204602_at	DKK1	4.38095	22943	dickkopf 1 homolog (Xenopus laevis)
GSE12790	214247_s_at	DKK3	2.57785	27122	dickkopf 3 homolog (Xenopus laevis)
CCLE	27122_at	DKK3	3.8896	27122	dickkopf WNT signaling pathway inhibitor 3
CCLE	10023_at	FRAT1	-2.43199	10023	frequently rearranged in advanced T-cell lymphomas
GSE12790	210220_at	FZD2	4.5968	2535	frizzled family receptor 2
GSE12790	221245_s_at	FZD5	2.50918	7855	frizzled family receptor 5
GSE12790	203706_s_at	FZD7	3.08242	8324	frizzled family receptor 7
CCLE	8324_at	FZD7	3.36308	8324	frizzled family receptor 7
GSE12790	207639_at	FZD9	2.67211	8326	frizzled family receptor 9
CCLE	2697_at	GJA1	4.54844	2697	gap junction protein, alpha 1, 43kDa
GSE12790	204259_at	MMP7	7.13077	4316	matrix metallopeptidase 7 (matrilysin, uterine)
GSE12790	229484_at	PPM1J	-4.68926	333926	protein phosphatase, Mg2+/Mn2+ dependent, 1J
GSE12790	228010_at	PPP2R2C	-3.64394	5522	protein phosphatase 2, regulatory subunit B, gamma
CCLE	5522_at	PPP2R2C	-2.62205	5522	protein phosphatase 2, regulatory subunit B, gamma
GSE12790	209633_at	PPP2R3A	2.06089	5523	protein phosphatase 2, regulatory subunit B'', alpha
GSE12790	202037_s_at	SFRP1	13.0155	6422	secreted frizzled-related protein 1
CCLE	6422_at	SFRP1	4.82828	6422	secreted frizzled-related protein 1
GSE12790	218629_at	SMO	2.50655	6608	smoothened, frizzled family receptor
GSE12790	209842_at	SOX10	10.2166	6663	SRY (sex determining region Y)-box 10
CCLE	9580_at	SOX13	-2.59518	9580	SRY (sex determining region Y)-box 13
GSE12790	228698_at	SOX7	2.02966	83595	SRY (sex determining region Y)-box 7
GSE12790	202935_s_at	SOX9	2.56879	6662	SRY (sex determining region Y)-box 9
CCLE	6662_at	SOX9	2.62021	6662	SRY (sex determining region Y)-box 9
CCLE	6932_at	TCF7	2.23353	6932	transcription factor 7 (T-cell specific, HMG-box)
GSE12790	221016_s_at	TCF7L1	2.00758	83439	transcription factor 7-like 1 (T-cell specific, HMG-box)
CCLE	7040_at	TGFB1	3.49264	7040	transforming growth factor, beta 1
GSE12790	228121_at	TGFB2	6.4513	7042	transforming growth factor, beta 2
CCLE	7042_at	TGFB2	4.00671	7042	transforming growth factor, beta 2
GSE12790	209747_at	TGFB3	-2.21245	7043	transforming growth factor, beta 3
CCLE	7043_at	TGFB3	-4.8239	7043	transforming growth factor, beta 3
GSE12790	208944_at	TGFBR2	2.08086	7048	transforming growth factor, beta receptor II (70/80kDa)
CCLE	7048_at	TGFBR2	2.64023	7048	transforming growth factor, beta receptor II (70/80kDa)
CCLE	7049_at	TGFBR3	2.68489	7049	transforming growth factor, beta receptor III
GSE12790	204872_at	TLE4	6.08938	7091	transducin-like enhancer of split 4 (E(sp1) homolog, Drosophila)
CCLE	7091_at	TLE4	3.56718	7091	transducin-like enhancer of split 4 (E(sp1) homolog, Drosophila)
GSE12790	223709_s_at	WNT10A	3.64297	80326	wingless-type MMTV integration site family, member 10A
CCLE	80326_at	WNT10A	2.10525	80326	wingless-type MMTV integration site family, member 10A
CCLE	7474_at	WNT5A	2.74362	7474	wingless-type MMTV integration site family, member 5A
GSE12790	221029_s_at	WNT5B	8.52537	81029	wingless-type MMTV integration site family, member 5B
CCLE	81029_at	WNT5B	2.88631	81029	wingless-type MMTV integration site family, member 5B
